# Supplementary material for: Aprotinin Inhibits SARS-CoV-2 Replication
Source: Cells. 2020 Oct 30;9(11):2377. doi: 10.3390/cells9112377 (PMC7692688; doi:10.3390/cells9112377)
Supplement: Supplementary file 1 [file cells-09-02377-s001.zip]

Archive with 6 entries (5 files):
- cells-865472-supplementary/
- cells-865472-supplementary/Figure S1.pdf
- cells-865472-supplementary/Figure S2.pdf
- cells-865472-supplementary/Figure S3.pdf
- cells-865472-supplementary/Figure S4.pdf
- cells-865472-supplementary/Table S1.xlsx
