# Supplementary material for: Aprotinin Inhibits SARS-CoV-2 Replication
Source: Cells. 2020 Oct 30;9(11):2377. doi: 10.3390/cells9112377 (PMC7692688; doi:10.3390/cells9112377)
Supplement: Supplementary file 1 [file cells-09-02377-s001.zip › cells-865472-supplementary/Table S1.xlsx]

## Sheet: Legend
Table S1. Abundance of selected peptides of the SARS-CoV-2 proteins N (PODTC9) and M (PODTC5) in bronchial epithelial ALI cultures infected with SARS-CoV-2/FFM1 (MOI 1) in the presence or absence of aprotinin (20 µM) as determined five days post infection by multiplexed mass spectrometry analysis using acquisition targeting of previously identified viral peptides modified with TMTpro.

## Sheet: PeptideGroups
Confidence	Annotated Sequence	Modifications	Contaminant	# Protein Groups	# Proteins	# PSMs	Master Protein Accessions	Positions in Master Proteins	Modifications in Master Proteins	# Missed Cleavages	Theo. MH+ [Da]	Mock 1	Mock 2	Mock 3	CoV2 p27	CoV2 p27 2	CoV2 p27 3	CoV2 p27 + Aprotinin	CoV2 p27 + Aprotinin 2	CoV2 p27 + Aprotinin 2 3	Mock + Aprotinin	Mock + Aprotinin 2	XCorr (by Search Engine): Sequest HT
High	[K].ADETQALPQR.[Q]	1xTMTpro [N-Term]	FALSE	1	1	1	P0DTC9	P0DTC9 [376-385]		0	1432.77	22.1	18.8	17.7	273.3	853.3	277.9	17.7	18.3	17.7	12.5	18.3	3.17
High	[R].GQGVPINTNSSPDDQIGYYR.[R]	1xTMTpro [N-Term]	FALSE	1	1	1	P0DTC9	P0DTC9 [69-88]		0	2485.23	17.7	19.3	14.7	29.9	38.3	29.9	16.9	22.8	16.5	19	22.8	1.86
High	[R].ITFGGPSDSTGSNQNGER.[S]	1xTMTpro [N-Term]	FALSE	1	1	2	P0DTC9	P0DTC9 [15-32]		0	2128.02	58.9	53.5	56.9	165.1	356.7	164.8	43.5	40.9	49.1	42.7	41	3.15
High	[R].IAGHHLGR.[C]	1xTMTpro [N-Term]	FALSE	1	1	1	P0DTC5	P0DTC5 [151-158]		0	1164.69	96	104.3	83.4	581.7	1933.6	676.4	79.6	89.3	80.9	74.6	69.4	2.04
High	[K].LNTDHSSSSDNIALLVQ.[-]	1xTMTpro [N-Term]	FALSE	1	1	1	P0DTC5	P0DTC5 [206-222]		0	2118.1	17.5	28	25.2	25.5	39.3	29.9	20.8	15.6	17.3	20.4	18.5	2.28
High	[R].VAGDSGFAAYSR.[Y]	1xTMTpro [N-Term]	FALSE	1	1	1	P0DTC5	P0DTC5 [187-198]		0	1504.77	31.9	29.2	25	214.3	720.9	260.8	16.8	23.9	20.1	20.8	19.4	3.55
